# Supplementary material for: Effects of Food Types, Frying Frequency, and Frying Temperature on 3-Monochloropropane-1,2-diol Esters and Glycidyl Esters Content in Palm Oil during Frying
Source: Foods. 2021 Sep 24;10(10):2266. doi: 10.3390/foods10102266 (PMC8534808; doi:10.3390/foods10102266)
Supplement: Supplementary file 1 [file foods-10-02266-s001.zip]

Archive with 1 entries (1 files):
- Supplementary data-20211019.pdf
